# Supplementary material for: Epigenome Mapping Reveals Distinct Modes of Gene Regulation and Widespread Enhancer Reprogramming by the Oncogenic Fusion Protein EWS-FLI1
Source: Cell Rep. 2015 Feb 19;10(7):1082–95. doi: 10.1016/j.celrep.2015.01.042 (PMC4542316; doi:10.1016/j.celrep.2015.01.042)
Supplement: Table S1. Epigenome Sequencing Statistics, Related to Figure 1 [file mmc2.xlsx]

## Sheet: Table S1
	Assay	Data Type	Experimental Details	EWS-FLI1 State	Sample Identifier	Total Reads	Aligned Reads	Alignment Rate	CpG Measurements
1	WGBS	DNA methylation	Whole genome bisulfite sequencing	EWS-FLI1 high	DNAmeth_WGBS_EWS-FLI1_High_rep1	134780165	87197908	0.646964	142831773
2	WGBS	DNA methylation	Whole genome bisulfite sequencing	EWS-FLI1 high	DNAmeth_WGBS_EWS-FLI1_High_rep2	128645970	78453576	0.609841	136022338
3	WGBS	DNA methylation	Whole genome bisulfite sequencing	EWS-FLI1 low	DNAmeth_WGBS_EWS-FLI1_Low_rep1	113273351	73902402	0.652425	108777597
4	WGBS	DNA methylation	Whole genome bisulfite sequencing	EWS-FLI1 low	DNAmeth_WGBS_EWS-FLI1_Low_rep2	125771738	76089578	0.604982	126715073
	Assay	Data Type	Experimental Details	EWS-FLI1 State	Sample Identifier	Total Reads	Aligned Reads	Alignment Rate	CpG Measurements
5	RRBS	DNA methylation	Reduced representation bisulfite sequencing	EWS-FLI1 high	DNAmeth_RRBS_EWS-FLI1_High_rep1	31567662	20797938	0.658837	43042627
6	RRBS	DNA methylation	Reduced representation bisulfite sequencing	EWS-FLI1 high	DNAmeth_RRBS_EWS-FLI1_High_rep2	32754575	21738900	0.66369	44555210
7	RRBS	DNA methylation	Reduced representation bisulfite sequencing	EWS-FLI1 low	DNAmeth_RRBS_EWS-FLI1_Low_rep1	26623322	17417059	0.654203	35182895
8	RRBS	DNA methylation	Reduced representation bisulfite sequencing	EWS-FLI1 low	DNAmeth_RRBS_EWS-FLI1_Low_rep2	30593352	18889131	0.617426	37631049
	Assay	Data Type	Experimental Details	EWS-FLI1 State	Sample Identifier	Total Reads	Aligned Reads	Alignment Rate	Peak Regions
9	ATAC-seq	Open chromatin	Transposase-accessible chromatin sequencing	EWS-FLI1 high	Chromatin_ATAC_EWS-FLI1_High_rep1	119335999	100540698	0.842501	54978
10	ATAC-seq	Open chromatin	Transposase-accessible chromatin sequencing	EWS-FLI1 high	Chromatin_ATAC_EWS-FLI1_High_rep2	74652359	66142698	0.886009	89666
11	ATAC-seq	Open chromatin	Transposase-accessible chromatin sequencing	EWS-FLI1 low	Chromatin_ATAC_EWS-FLI1_Low_rep1	101551423	89650720	0.882811	82278
12	ATAC-seq	Open chromatin	Transposase-accessible chromatin sequencing	EWS-FLI1 low	Chromatin_ATAC_EWS-FLI1_Low_rep2	76396234	66338821	0.868352	130286
	Assay	Data Type	Experimental Details	EWS-FLI1 State	Sample Identifier	Total Reads	Aligned Reads	Alignment Rate	Peak Regions
13	ChIP-seq	Histone mark	ChIP-seq for histone H3K4me3	EWS-FLI1 high	ChIP_H3K4me3_EWS-FLI1_High_rep2	25304357	21858721	0.863832	40873
14	ChIP-seq	Histone mark	ChIP-seq for histone H3K4me3	EWS-FLI1 high	ChIP_H3K4me3_EWS-FLI1_Low_rep1	21131862	17528359	0.829475	34597
15	ChIP-seq	Histone mark	ChIP-seq for histone H3K4me3	EWS-FLI1 low	ChIP_H3K4me3_EWS-FLI1_High_rep1	20326313	17718626	0.871709	38132
16	ChIP-seq	Histone mark	ChIP-seq for histone H3K4me3	EWS-FLI1 low	ChIP_H3K4me3_EWS-FLI1_Low_rep2	21101415	17741487	0.840772	33576
17	ChIP-seq	Histone mark	ChIP-seq for histone H3K4me1	EWS-FLI1 high	ChIP_H3K4me1_EWS-FLI1_High_rep2	74901437	61588824	0.822265	292855
18	ChIP-seq	Histone mark	ChIP-seq for histone H3K4me1	EWS-FLI1 high	ChIP_H3K4me1_EWS-FLI1_Low_rep1	47704997	40172937	0.842112	273649
19	ChIP-seq	Histone mark	ChIP-seq for histone H3K4me1	EWS-FLI1 low	ChIP_H3K4me1_EWS-FLI1_High_rep1	31185647	26530930	0.850742	215525
20	ChIP-seq	Histone mark	ChIP-seq for histone H3K4me1	EWS-FLI1 low	ChIP_H3K4me1_EWS-FLI1_Low_rep2	61982059	52034688	0.839512	285776
21	ChIP-seq	Histone mark	ChIP-seq for histone H3K27ac	EWS-FLI1 high	ChIP_H3K27ac_EWS-FLI1_High_rep1	20237256	16285495	0.804728	79823
22	ChIP-seq	Histone mark	ChIP-seq for histone H3K27ac	EWS-FLI1 high	ChIP_H3K27ac_EWS-FLI1_Low_rep2	21945808	18158069	0.827405	109220
23	ChIP-seq	Histone mark	ChIP-seq for histone H3K27ac	EWS-FLI1 low	ChIP_H3K27ac_EWS-FLI1_High_rep2	29460896	23311858	0.791281	102557
24	ChIP-seq	Histone mark	ChIP-seq for histone H3K27ac	EWS-FLI1 low	ChIP_H3K27ac_EWS-FLI1_Low_rep1	26379773	21528247	0.816089	102931
25	ChIP-seq	Histone mark	ChIP-seq for histone H3K56ac	EWS-FLI1 high	ChIP_H3K56ac_EWS-FLI1_High_rep1	46052139	36485331	0.792261	59277
26	ChIP-seq	Histone mark	ChIP-seq for histone H3K56ac	EWS-FLI1 high	ChIP_H3K56ac_EWS-FLI1_Low_rep1	33873362	27365501	0.807877	81202
27	ChIP-seq	Histone mark	ChIP-seq for histone H3K56ac	EWS-FLI1 low	ChIP_H3K56ac_EWS-FLI1_High_rep2	35392400	28017336	0.79162	35729
28	ChIP-seq	Histone mark	ChIP-seq for histone H3K56ac	EWS-FLI1 low	ChIP_H3K56ac_EWS-FLI1_Low_rep2	28268626	21398019	0.756953	48815
29	ChIP-seq	Histone mark	ChIP-seq for histone H3K36me3	EWS-FLI1 high	ChIP_H3K36me3_EWS-FLI1_High_rep2	59248718	43206349	0.729237	195128
30	ChIP-seq	Histone mark	ChIP-seq for histone H3K36me3	EWS-FLI1 high	ChIP_H3K36me3_EWS-FLI1_Low_rep1	66395756	48553778	0.731278	198444
31	ChIP-seq	Histone mark	ChIP-seq for histone H3K36me3	EWS-FLI1 low	ChIP_H3K36me3_EWS-FLI1_High_rep1	35405160	26647367	0.752641	212689
32	ChIP-seq	Histone mark	ChIP-seq for histone H3K36me3	EWS-FLI1 low	ChIP_H3K36me3_EWS-FLI1_Low_rep2	28236128	20893132	0.739943	223042
33	ChIP-seq	Histone mark	ChIP-seq for histone H3K27me3	EWS-FLI1 high	ChIP_H3K27me3_EWS-FLI1_High_rep1	28515785	19864868	0.696627	197597
34	ChIP-seq	Histone mark	ChIP-seq for histone H3K27me3	EWS-FLI1 high	ChIP_H3K27me3_EWS-FLI1_Low_rep2	84121799	58561725	0.696154	372750
35	ChIP-seq	Histone mark	ChIP-seq for histone H3K27me3	EWS-FLI1 low	ChIP_H3K27me3_EWS-FLI1_High_rep2	102156849	70981783	0.694831	379370
36	ChIP-seq	Histone mark	ChIP-seq for histone H3K27me3	EWS-FLI1 low	ChIP_H3K27me3_EWS-FLI1_Low_rep1	52739215	36211001	0.686605	331583
37	ChIP-seq	Histone mark	ChIP-seq for histone H3K9me3	EWS-FLI1 high	ChIP_H3K9me3_EWS-FLI1_High_rep2	71156610	36255147	0.509512	309489
38	ChIP-seq	Histone mark	ChIP-seq for histone H3K9me3	EWS-FLI1 high	ChIP_H3K9me3_EWS-FLI1_Low_rep1	63445974	31193010	0.491647	313202
39	ChIP-seq	Histone mark	ChIP-seq for histone H3K9me3	EWS-FLI1 low	ChIP_H3K9me3_EWS-FLI1_High_rep1	64687549	32099870	0.496229	307289
40	ChIP-seq	Histone mark	ChIP-seq for histone H3K9me3	EWS-FLI1 low	ChIP_H3K9me3_EWS-FLI1_Low_rep2	28961487	15104471	0.521536	145781
41	ChIP-seq	Histone mark	Sequencing of whole cell extract DNA as control	Both states combined	ChIP_Input_Merged	173342064	124839186	0.72019	N/A
	Assay	Data Type	Experimental Details	EWS-FLI1 State	Sample Identifier	Total Reads	Aligned Reads	Alignment Rate	Transcript Clusters
42	RNA-seq	Gene expression	Transcriptome sequencing in untreated cells	EWS-FLI1 high	RNA_EWS-FLI1_High_rep1	41334374	40255973	0.97391	288153
43	RNA-seq	Gene expression	Transcriptome sequencing in untreated cells	EWS-FLI1 high	RNA_EWS-FLI1_High_rep2	57409169	55681958	0.969914	300954
44	RNA-seq	Gene expression	Transcriptome sequencing in untreated cells	EWS-FLI1 low	RNA_EWS-FLI1_Low_rep1	47640542	46245141	0.97071	322217
45	RNA-seq	Gene expression	Transcriptome sequencing in untreated cells	EWS-FLI1 low	RNA_EWS-FLI1_Low_rep2	46963768	45746353	0.974078	273014
	Assay	Data Type	Experimental Details	EWS-FLI1 State	Sample Identifier	Total Reads	Aligned Reads	Alignment Rate	Transcript Clusters
46	RNA-seq	Gene expression	Transcriptome sequencing in Romidepsin-treated cells	EWS-FLI1 high	RNA_EWS-FLI1_High_Romidepsin_rep1	23964762	21712135	0.906003	216936
47	RNA-seq	Gene expression	Transcriptome sequencing in Romidepsin-treated cells	EWS-FLI1 high	RNA_EWS-FLI1_High_Romidepsin_rep2	25333900	22541015	0.889757	210494
48	RNA-seq	Gene expression	Transcriptome sequencing in Romidepsin-treated cells	EWS-FLI1 low	RNA_EWS-FLI1_Low_Romidepsin_rep1	20687292	18298602	0.884533	221027
49	RNA-seq	Gene expression	Transcriptome sequencing in Romidepsin-treated cells	EWS-FLI1 low	RNA_EWS-FLI1_Low_Romidepsin_rep2	18560670	17108283	0.921749	205489
50	RNA-seq	Gene expression	Transcriptome sequencing in Entinostat-treated cells	EWS-FLI1 high	RNA_EWS-FLI1_High_Entinostat_rep1	22451644	19947826	0.88848	223726
51	RNA-seq	Gene expression	Transcriptome sequencing in Entinostat-treated cells	EWS-FLI1 high	RNA_EWS-FLI1_High_Entinostat_rep2	10795463	10017219	0.92791	203145
52	RNA-seq	Gene expression	Transcriptome sequencing in Entinostat-treated cells	EWS-FLI1 low	RNA_EWS-FLI1_Low_Entinostat_rep1	17095721	15542755	0.909161	218906
53	RNA-seq	Gene expression	Transcriptome sequencing in Entinostat-treated cells	EWS-FLI1 low	RNA_EWS-FLI1_Low_Entinostat_rep2	23307792	21640130	0.92845	214098
54	RNA-seq	Gene expression	Transcriptome sequencing in Vorinostat-treated cells	EWS-FLI1 high	RNA_EWS-FLI1_High_Vorinostat_rep1	23420067	21172461	0.904031	217462
55	RNA-seq	Gene expression	Transcriptome sequencing in Vorinostat-treated cells	EWS-FLI1 high	RNA_EWS-FLI1_High_Vorinostat_rep2	27925696	26251275	0.94004	209710
56	RNA-seq	Gene expression	Transcriptome sequencing in Vorinostat-treated cells	EWS-FLI1 low	RNA_EWS-FLI1_Low_Vorinostat_rep1	20435699	18886344	0.924184	217065
57	RNA-seq	Gene expression	Transcriptome sequencing in Vorinostat-treated cells	EWS-FLI1 low	RNA_EWS-FLI1_Low_Vorinostat_rep2	20282350	19033251	0.938414	205981
58	RNA-seq	Gene expression	Transcriptome sequencing in DMSO-treated cells (control)	EWS-FLI1 high	RNA_EWS-FLI1_High_DMSO_rep1	15116424	13745150	0.909286	212408
59	RNA-seq	Gene expression	Transcriptome sequencing in DMSO-treated cells (control)	EWS-FLI1 high	RNA_EWS-FLI1_High_DMSO_rep2	21654908	20390357	0.941604	205807
60	RNA-seq	Gene expression	Transcriptome sequencing in DMSO-treated cells (control)	EWS-FLI1 low	RNA_EWS-FLI1_Low_DMSO_rep1	21192334	19599467	0.924838	222791
61	RNA-seq	Gene expression	Transcriptome sequencing in DMSO-treated cells (control)	EWS-FLI1 low	RNA_EWS-FLI1_Low_DMSO_rep2	26375744	24956130	0.946177	210054
